# Supplementary material for: Educational and gender disparities in work, retirement, and disability-pension expectancies: a cross-country analysis of Italy and Finland
Source: J Gerontol B Psychol Sci Soc Sci. 2026 Apr 8;81(6):gbag064. doi: 10.1093/geronb/gbag064 (PMC13180651; doi:10.1093/geronb/gbag064)
Supplement: gbag064_Supplementary_Data [file gbag064_supplementary_data.zip]

Archive with 1 entries (1 files):
- JGSS suppl Moretti et al.docx
